# Supplementary material for: Uncovering and characterizing splice variants associated with survival in lung cancer patients
Source: PLoS Comput Biol. 2019 Oct 25;15(10):e1007469. doi: 10.1371/journal.pcbi.1007469 (PMC6834284; doi:10.1371/journal.pcbi.1007469)
Supplement: S3 File — This table reports the entire list of MGGs for the TCGA LUAD dataset. The file does not contain the exact paths, only the members of each component of the MGG. (TSV) [file pcbi.1007469.s004.tsv]

Survival-significant isoform	Gained domains	Ghost domains	Interacting domain	Splice variant partners
ABCC6-204		AAA_18,AAA_33,ABC_tran	AAA_18,AAA_33,V-set	AK2-208,AK2-202,AK2-201,AK2-206,AK2-215,A1BG-201,AK2-204
AHNAK2-201,AHNAK2-204	PDZ		STPPase_N	PCK2-210
ANLN-201		Bile_Hydr_Trans	BAAT_C	LUZP1-204
ASAP2-202		PH_3	PH_3	ASAP1-202,ASAP3-201,ASAP3-202,ASAP1-214,ASAP1-201
ASPH-226		TPR_19,Asp_Arg_Hydrox,SNAP,TPR_12,TPR_8,GET2,TPR_16	SNARE,ArsA_ATPase,Syntaxin,GlutR_dimer,TPR_20,EGF	STXBP3-201,STX4-203,NELL2-201,FBLN7-206,FBLN7-202,ASNA1-201,NELL2-215,ASNA1-204,NELL2-217,ASNA1-202,ASNA1-205,FBLN7-201,FBLN7-205,STX8-201,NELL2-204,FBLN7-203,STX4-217,NELL2-202,STX4-202,NELL2-205,STX8-209,CD93-201,NELL2-203,NELL2-212,STX4-201
BUB3-201,BUB3-203	ANAPC4_WD40		ANAPC4_WD40,WD40,Mad3_BUB1_I	CDC20-201,BUB1-205,BUB1-204,ANAPC4-201,ANAPC4-210,BUB1-212,ANAPC4-204,BUB1B-202,BUB1-201,BUB1-203,BOP1-205,CDC20-202,ANAPC4-206,BUB1B-201,BUB1-202
CD109-202,CD109-201	A2M_N,A2M_recep,A2M,A2M_N_2		Trypsin,V-set	PRSS37-203,FCGR3B-202,PTPRK-207,PTPRK-221,PRSS33-203,FCGR3B-204,FCGR3B-209,PTPRK-203,PRSS37-202,CELA2B-201,CELA2B-202,FCGR3B-201,PTPRK-206,PTPRK-205,PTPRK-204,PTPRK-213,PRSS33-204,FCGR3B-207,FCGR3B-208,PRSS33-201,FCGR3B-203,PRSS33-202,PRSS37-201
CDC42BPB-201	Kinase-like,Pkinase,PBD,Pkinase_Tyr	APH	fn3,PP2C,Pkinase,Pkinase_Tyr,PB1,Pkinase_C,C1_1,CDKN3,Kinase-like,I-set,APH,FAM212,DSPc,Y_phosphatase,Ras	NTRK1-201,PPM1A-207,RIPK1-202,MAP2K5-202,CDC42-201,MAP2K5-201,PRKCZ-223,PTPRG-203,PPM1A-205,PPM1A-201,MAP2K5-203,NTRK1-203,NTRK1-205,MTMR7-201,CDKN3-206,CDKN3-207,PRKCZ-201,PRKCZ-202,CDC42-202,PRKCZ-214,PPM1A-203,CDC42-203,CDKN3-203,FAM212B-205,PPM1A-204,PRKCZ-210,NTRK1-206,RIPK1-201,MAP2K5-204,CDKN3-209,CDKN3-212,MAP2K5-205,PRKCZ-224,NTRK1-202,PRKCZ-208,PRKCZ-204,CDC42-204,FAM212B-201,PRKCZ-211,…
DSC2-202	Cadherin_C		Arm	JUP-203,JUP-204,PKP3-201,JUP-205,JUP-206,JUP-208,JUP-201,JUP-202
DSG2-201	Cadherin,Cadherin_C	Cadherin_2	Cadherin,Cadherin_2,V-set,Arm	JUP-203,OBSL1-203,CDH1-203,PKP3-201,CDH1-209,OBSL1-202,DSC2-201,CDH1-214,DSC1-202,JUP-204,PDGFRA-210,PKP2-202,JUP-208,PDGFRA-203,DSC2-202,JUP-201,CDH1-210,PDGFRA-204,JUP-202,CDH1-201,PKP2-201,CDH1-202,JUP-206,PDGFRA-209,OBSL1-201,DSC1-201,OBSL1-215,JUP-205,OBSL1-204,PDGFRA-201,CDH1-212,PDGFRA-208,OBSL1-214,OBSL1-205,CDH1-213
DTL-201	ANAPC4_WD40,WD40		Acetyltransf_1,HORMA,CPSF_A,MMS1_N,ANAPC4_WD40,Mad3_BUB1_I,PI3_PI4_kinase,WD40	DDB1-217,MLST8-215,MLST8-209,DTL-206,MLST8-228,ATR-206,WDR5-201,MLST8-222,WDR33-201,MLST8-232,MLST8-227,MLST8-219,DDB1-214,MLST8-201,WDR33-204,DDB1-206,ATR-202,MLST8-235,ATR-201,MLST8-203,DDB1-201,KAT2A-201,WDR33-202,MLST8-226,MSH6-202,MLST8-213,DDB1-223,MLST8-223,MLST8-211,RPTOR-201,MLST8-233,MLST8-214,KAT2A-204,RPTOR-202,WDR33-205,DTL-201,MLST8-202,DDB1-220,MLST8-207,WDR5-202
E2F7-201	E2F_TDP,TrmB		E2F_TDP,TrmB	E2F7-202,E2F7-205,E2F7-207,E2F7-201,E2F7-204
EXO1-202		ANAPC3,TPR_2	ANAPC3,TPR_2,TPR_19,TPR_1,TPR_12,TPR_8,TPR_16	KLC3-202,KLC3-201,KLC3-205,KLC3-206,KLC3-204
FSCN1-201	FGF		I-set,GPHH,Ig_3,EF-hand_7,C2	NTRK1-201,VCAM1-201,SMURF1-201,NTRK1-203,NTRK1-205,NTRK1-206,PRKCA-202,PRKCA-203,SMURF1-202,VCAM1-202,NTRK1-202,VCAM1-203,CALML3-201,VCAM1-204
GNPNAT1-205		Acetyltransf_4,Acetyltransf_9	Acetyltransf_10,Acetyltransf_4,Acetyltransf_9	GNPNAT1-201,GNPNAT1-203,GNPNAT1-205
GTF3C6-201	TFIIIC_sub6		Tau95	GTF3C5-203,GTF3C5-201,GTF3C5-202,GTF3C5-204,GTF3C5-206,GTF3C5-207
INTS7-202		TPR_1,TPR_2,TPR_12	ANAPC3,TPR_2,TPR_1,TPR_11,TPR_7,TPR_8,Ras	INTS8-201,RALA-202,RALA-203,INTS8-217,INTS10-204,INTS8-207,RALA-201
KNSTRN-216	Tropomyosin_1	SAPIS-gp6,OmpH,ZapB,PRKG1_interact	ZapB,PRKG1_interact,SAPIS-gp6,Tropomyosin_1,OmpH	KNSTRN-216,KNSTRN-203,MYCBP-201,KNSTRN-204,KNSTRN-201,IFT74-210,IFT74-208
KRT6A-201	Reo_sigmaC,APG6,Filament,CLZ		Reo_sigmaC,APG6,Filament,CLZ	EPS15-202,KRT13-207,KRT13-208,KRT17-206,KIFC3-233,KIFC3-210,GOLGA2-213,KRT38-201,KRT40-201,KRT15-204,KRT31-201,KRT15-202,KRT17-205,KRT17-202,KRT13-202,KRT15-203,KRT17-201,KRT13-201,KRT40-202,EPS15-203,KRT17-207,KRT40-203,GOLGA2-202,KRT13-209,KRT15-201
KRT6B-201	Filament,Reo_sigmaC,APG6,CLZ,V_ATPase_I		Filament,Reo_sigmaC,APG6,CLZ,V-ATPase_H_C,V-ATPase_H_N	KRT38-201,KRT15-202,KRT13-207,KRT13-201,KRT13-208,KIFC3-233,GOLGA2-213,KRT19-201,KRT15-204,KRT13-202,KIFC3-210,CAND1-208,KRT19-207,KRT15-203,KRT13-209,KRT15-201,KRT19-202,GOLGA2-202,KRT31-201,NDC80-201
KRT7-201,KRT7-214	APG6,Filament		APG6,Filament	COG3-201,NES-201,COG3-206
MIEF1-201	Mab-21		Mab-21	MIEF1-201,MIEF1-202,MAB21L2-201,MIEF1-203
MYO1E-208,MYO1E-201,MYO1E-210	IQ,SH3_2,AAA_22,SH3_9,Myosin_head,Microtub_bd,Myosin_TH1,Sigma54_activat,SH3_1,AAA_16		EF-hand_6,AAA,Sigma54_activat,IQ,PH,AAA_22,Myosin_head,Ank_2,Spectrin,PDZ,Myosin_N,Actin,SH3_2,EF-hand_7,LRR_4,SH3_1,Myosin_tail_1,Pkinase_Tyr,SH3_9,Kinesin,EF-hand_1,AAA_16,FCH	CAPNS1-211,CAPNS1-209,ANLN-210,CAPNS1-203,CAPNS1-204,MYO19-213,MYO19-225,MOV10-204,STK26-203,MYO5C-207,MYO1C-205,IQGAP1-218,CTTN-202,MYH10-204,MYO5C-204,NXF1-207,NXF1-211,MOV10-201,SRPK2-214,MYO19-214,MYO1C-202,MOV10-202,MYO19-203,MYH9-202,MYH11-211,FNBP1-203,MYO18A-214,ACTB-204,FNBP1-204,MOV10-203,MYO18A-223,MYO1C-218,MYO5A-213,CAPNS1-213,MYO19-215,IQGAP1-201,PDLIM7-202,CAPNS1-212,PDLIM7-205,ACT…
NGEF-201	RhoGEF,SH3_9,SH3_2,SH3_1		SH2,SH3_2,Pkinase_Tyr,SH3_9,C1_1,PB1,SH3_1	PRKCD-201,HCK-211,EPHA4-201,PRKCD-202,HCK-207,SH2D1A-201,HCK-202,HCK-210,SH2D1A-202,HCK-203,EPHA4-202,PRKCD-203,HCK-206,EPHA4-203,SH2D1A-203,EPHA4-206,HCK-208,PRKCI-201,HCK-209
NUP50-201	Ran_BP1,NUP50		Ran_BP1,Arm_3,Arm	KPNA1-207,KPNA2-207,AP2B1-214,KPNA5-201,KPNA1-203,HSPBP1-202,KPNA1-206,HSPBP1-206,RANBP2-201,KPNA5-202,KPNA4-203,RANBP1-205,RANBP1-207,KPNA6-202,KPNA2-203,AP2B1-217,KPNB1-202,KPNB1-201,AP2B1-221,RANBP1-209,RANBP1-202,AP2B1-216,RANBP1-206,KPNB1-213,KPNB1-211,RANBP1-203,KPNA6-204,AP2B1-213,AP2B1-211,KPNA3-201,RANBP1-204,AP2B1-220,RANBP1-208,AP2B1-204,AP2B1-212,KPNA1-201,KPNA1-209,KPNB1-203,KPNA5-20…
PLCD3-212	PH		WD40,PH	CORO1C-204,CORO1C-219,ARHGAP22-202,CORO1C-214,ARHGAP22-201,ARHGAP22-207,ARHGAP22-205,CORO1C-208,CORO1C-212,CORO1C-201,CORO1C-205,CORO1C-217,CORO1C-213,ARHGAP22-206,ARHGAP22-204,CORO1C-203,CORO1C-215,CORO1C-202
PLIN3-201		SAA,Syntaxin-6_N,DMRL_synthase,ING	SAA,Syntaxin-6_N,DMRL_synthase,ING	PLIN3-202,PLIN3-205,PLIN3-204,PLIN3-206,PLIN3-207
POLA2-202		Pol_alpha_B_N	zf-DNA_Pol,DNA_pol_E_B	POLD2-201,POLD2-207,POLD2-206,POLA1-201,POLD2-202,POLD2-218,POLA1-202,POLA1-206,POLD2-205
PSMB7-202		Pr_beta_C	Proteasome	PSMA6-215,PSMB1-201,PSMA6-202,PSMB3-207,PSMA1-201,PSMB3-211,PSMA3-201,PSMA3-204,PSMA4-216,PSMA6-211,PSMA4-205,PSMA1-209,PSMB7-202,PSMB6-202,PSMA4-211,PSMA8-205,PSMA8-202,PSMA7-203,PSMB8-202,PSMA4-210,PSMA6-204,PSMB9-209,PSMA6-213,PSMA4-201,PSMA8-203,PSMA4-204,PSMA7-202,PSMA4-212,PSMA7-204,PSMA6-216,PSMA4-219,PSMB9-208,PSMB5-203,PSMA4-213,PSMA1-202,PSMA8-201,PSMB7-201,PSMB2-201,PSMB6-201,PSMB5-205…
RAD23A-201		UBA_2	Pkinase	CHEK1-201,CHEK1-206,CHEK1-203,CAMK2B-215,CAMK2B-209,CAMK2A-206,CHEK1-202,CAMK2B-211,CHEK1-212,CAMK2A-207,CAMK2B-208,CAMK2A-201,CAMK2B-205,CAMK2B-226,CAMK2B-217,MAP3K1-201,CAMK2B-207,CHEK1-204,CHEK1-218,MAST1-201,CHEK1-208,MAST1-208,CHEK1-216,CHEK1-217,CAMK2A-203,CAMK2B-206,CAMK2B-210,MAST1-203,CAMK2B-216,CHEK1-209,CAMK2B-204,CAMK2B-202,CHEK1-213,CAMK2B-201,CHEK1-215,CAMK2B-203,CAMK2B-212,CHEK1-214
RAD51C-202		IstB_IS21,RecA,HHH_5,ATPase	RecA,HHH_5,HHH_2,RNA_pol_A_CTD,ATPase,IstB_IS21,DnaB_C,Rad51	RAD51-204,XRCC3-218,RAD51B-211,XRCC3-210,RAD51D-212,RAD51D-203,RAD51D-213,XRCC3-217,RAD51D-205,RAD51-209,RAD51-207,XRCC3-215,RAD51B-212,RAD51D-221,RAD51-203,HELQ-204,HELQ-201,RAD51B-210,RAD51D-216,RAD51B-215,XRCC3-203,RAD51-208,RAD51-202,XRCC3-204,RAD51B-208,XRCC2-201,RAD51-206,XRCC3-206,RAD51D-201,XRCC3-201,RAD51-205,XRCC3-211,RAD51B-205,RAD51B-201,XRCC3-202,RAD51-210,RAD51B-209,XRCC3-216,RAD51-…
RAN-210		GTP_EFTU,G-alpha,MMR_HSR1,Arf,NACHT,TsaE,AAA_16	MMR_HSR1,fn3_2,eIF-6,eIF-5_eIF-2B,ORC4_C,NACHT,TsaE,Ank_2,V-set,Sec23_helical,DCB,WD40,GRIP,Adaptin_N,7tm_1,AAA_16	OBSL1-203,KPNA5-201,EIF3I-202,TNPO2-202,FN1-213,EED-202,EED-201,OBSL1-202,TNPO2-210,RGPD2-201,ASB2-204,RGPD2-203,OBSL1-214,CFTR-201,ILK-210,EIF6-202,VCAM1-203,KPNA5-202,RGPD8-201,CFTR-202,XPO6-223,VCAM1-201,TNPO2-204,EED-207,EIF6-203,ASB16-202,TNPO1-204,EIF6-204,ILK-206,TNPO2-212,ASB2-207,EED-203,KPNB1-213,ILK-201,TNPO1-201,EIF6-207,ILK-202,TNPO2-218,EIF6-201,EIF6-206,EIF6-205,ASB2-210,OBSL1-201,…
RANGAP1-202		YabP,Receptor_IA-2	YabP,Receptor_IA-2	RANGAP1-206,RANGAP1-203,RANGAP1-204
RHOF-201	Roc,MMR_HSR1,Arf,AAA_22,AAA_16		Roc,GTP_EFTU,MMR_HSR1,Arf,AAA_22,AAA,Ank_2,AAA_16,Adaptin_N	RALA-202,RALA-203,MOV10-201,MOV10-204,ANKFY1-202,ANKFY1-201,MOV10-202,ANKFY1-209,RAP1GDS1-211,MOV10-203,RALA-201
RHOV-201	Ras		Pkinase,PBD	PAK4-209,PAK4-210,PAK4-202,PAK4-206,PAK4-212,PAK4-205,PAK4-203,PAK4-204,PAK4-208,PAK4-201
RPE-205		OMPdecase,IGPS,NanE,TMP-TENI,His_biosynth,QRPTase_C	OMPdecase,IGPS,NanE,TMP-TENI,His_biosynth,QRPTase_C	RPE-216,RPE-203,RPE-202,RPE-214,RPE-208,RPE-204,RPE-211,RPE-206,RPE-213,RPE-210
RPSA-203		40S_SA_C	Ribosomal_S17e	RPS17-208,RPS17-201,RPS17-202,RPS17-209
RRM2-201	Ribonuc_red_sm		Ribonuc_red_lgC,ATP-cone,Ribonuc_red_sm	RRM1-212,RRM2B-206,RRM2B-201,RRM1-213,RRM1-205,RRM2B-208,RRM1-210,RRM1-214,RRM2B-203,RRM1-201,RRM2B-211
SAMM50-201	POTRA		Lipoprotein_18	HNRNPM-206
SH2D3A-207		RasGEF	DUF3513	BCAR1-203,BCAR1-207,BCAR1-202,BCAR1-204,BCAR1-205,BCAR1-206,BCAR1-208,BCAR1-201
SLC2A1-203,SLC2A1-208	Sugar_tr		V-set	VCAM1-202,VCAM1-203,VCAM1-204,VCAM1-201
SLC47A1-201		E1-E2_ATPase	Cation_ATPase_N,Cation_ATPase_C,Hydrolase,E1-E2_ATPase,Cation_ATPase,Hydrolase_3	ATP2B2-201,ATP2B2-206,ATP2B2-204,ATP2B2-205,ATP2B2-202,ATP2B2-210,ATP2B2-203
SMC2-201		Cytochrom_B562,Spectrin,TBPIP	Fz,Mnd1,TBPIP,CH,Cytochrom_B562,Frizzled,Spectrin	CCAR2-205,CCAR2-201,PLEC-210,DISC1-212,CCAR2-206,CCAR2-202,DISC1-205,DISC1-215,PLEC-212,PLEC-205,PLEC-214,PLEC-201,DISC1-213,PLEC-207,PLEC-202,PLEC-206,PLEC-208,PLEC-209,DISC1-204,SMC1A-206,FZD10-201,PLEC-204,PLEC-203,PLEC-213
SPECC1-201,SPECC1-215		Reo_sigmaC,Fib_alpha,TBPIP,CALCOCO1,Prefoldin,DUF16	Prefoldin_2,Atg8,Reo_sigmaC,Fib_alpha,TBPIP,CALCOCO1,Mnd1,DUF16	MYO18A-223,TPM4-201,MYO5C-201,MYO18A-209,TPM1-204,TRAF2-201,TPM1-218,TPM1-220,TPM4-207,TPM4-202,TPM1-202,PCGF1-201,TPM1-206,TPM1-205,MYO18A-202,TPM1-227,TPM1-223,TPM1-203,TPM1-208,MYH9-201,MYO18A-214,TPM1-207,TPM1-226,TPM1-230
TACC3-201	TACC,Linker_histone		TACC,PAS_3,Linker_histone	ARNT2-204,ARNT2-209,ARNT2-201,TACC3-201,ARNT2-207
TLE1-201	Transketolase_N	Nup160,APG17,ANAPC4_WD40,TBPIP,WD40,Cytochrom_D1	Nup160,Acetyltransf_1,Lipase_GDSL_2,SET,G-alpha,APG17,Transketolase_N,PH,ANAPC4_WD40,TBPIP,Ribosomal_L7Ae,WD40,EZH2_WD-Binding,Cytochrom_D1	EZH2-208,TLE3-221,TLE2-204,PRDM1-203,TLE2-202,RAP1B-206,RAP1B-232,GRB7-202,TLE3-220,PAFAH1B3-204,TLE4-214,PAFAH1B3-205,TLE4-207,TLE3-208,GRB7-205,RAP1B-222,RAP1B-201,TLE2-217,TLE4-227,GADD45A-202,GADD45A-205,RAP1B-204,TLE3-214,TLE3-203,EZH2-207,TLE4-206,RAP1B-216,EZH2-206,TLE3-215,TLE3-210,SAT1-204,TLE4-209,GRB7-201,GRB7-204,NOD2-211,RAP1B-221,RAP1B-230,TLE2-203,RAP1B-202,TLE3-213,RAP1B-208,EZH2-…
TNFRSF6B-201	TNFR_c6		TNF	TNFSF15-201,TNFSF14-202,TNFSF14-201,TNFSF15-202,FASLG-202
UCK2-201	AAA_17,AAA_18,Cytidylate_kin,CoaE,Zeta_toxin,PRK		AAA_17,AAA_18,Cytidylate_kin,CoaE,Zeta_toxin,PRK	UCK1-203,UCKL1-203,UCK1-204,UCKL1-201,UCK1-208,UCK1-202,UCKL1-202,UCK1-201
VEGFC-202	PDGF		C1-set,Ig_3,V-set,PDGF,ig	FLT4-212,FLT4-202,FLT4-206,VEGFC-202,FLT4-201
ZNF697-201	HypA		HypA	TRAF1-201,TRAF1-202
